# Supplementary material for: Divergent Changes in Soil Iron-Bound Organic Carbon Between Distinct Determination Methods
Source: Biology (Basel). 2024 Oct 23;13(11):852. doi: 10.3390/biology13110852 (PMC11592089; doi:10.3390/biology13110852)
Supplement: Supplementary file 1 [file biology-13-00852-s001.zip]

Archive with 1 entries (1 files):
- biology-3208951-supplementary.pdf
